# Supplementary material for: What evidence exists on the performance of nature-based solutions interventions for coastal protection in biogenic, shallow ecosystems? A systematic map protocol
Source: Environ Evid. 2023 May 22;12:11. doi: 10.1186/s13750-023-00303-4 (PMC11378832; doi:10.1186/s13750-023-00303-4)
Supplement: Supplementary file 2 — Additional file 2. Search strategy development and testing. [file 13750_2023_303_MOESM2_ESM.xlsx]

## Sheet: Sheet1
sub-string name
Nature Based Solutions	(TI=("nature based solution*" OR "nature based strateg*" OR "nature based defen$e*" OR "nature based protection*" OR "nature based coastal" OR "nature based shoreline*" OR "nature based mitigation" OR "nature based infrastructure" OR "hybrid infrastructure" OR "hybrid technique*" OR "natural climate solution*" OR "natural infrastructure" OR "eco* engineer*" OR "ecosystem friendly engineering" OR …
Coastal Hazards	(TI=("coastal hazard*" OR "extreme weather" OR "extreme event*" OR "severe storm*" OR tsunami* OR typhoon* OR cyclon* OR hurricane* OR "tropical storm*" OR "storm surge*" OR monsoon* OR northeaster* OR nor'easter OR "sea level*" OR "high wind" OR "wave action") OR AB=("coastal hazard*" OR "extreme weather" OR "extreme event*" OR "severe storm*" OR tsunami* OR typhoon* OR cyclone* OR hurricane* OR…
Coastal Mitigation	(TI=(reduc* OR mitigat* OR protect* OR dissipat* OR dampen* OR attenuat* OR stabili$* OR trap* OR buffer* OR armour* OR armor* OR barrier* OR accret* OR adapt* OR breakwater*) OR AB=(reduc* OR mitigat* OR protect* OR dissipat* OR dampen* OR attenuat* OR stabiliz* OR trap* OR buffer* OR armour* OR armor* OR barrier* OR accret* OR adapt* OR breakwater*)) AND (TI=(hazard* OR erosion OR erod* OR floo…
Systems	(TI=(oyster* OR mussel* OR bivalve* OR shell* OR cultch* OR coral* OR reef* OR marsh* OR saltmarsh* OR wetland* OR estuar* OR kelp OR seaweed* OR seagrass* OR "sea grass*" OR mangrove* OR swamp* OR mangal* OR "aquatic plant*" OR vegetation)OR AB= (oyster* OR mussel* OR bivalve* OR shell* OR cultch* OR coral* OR reef* OR marsh* OR saltmarsh* OR wetland* OR estuar* OR kelp OR seaweed* OR seagrass* …
Restoration	(TI=(construct* OR plant* OR install* OR restor* OR enhance* OR creat* OR retrofit*) OR AB=(construct* OR plant* OR install* OR restor* OR enhance* OR creat* OR retrofit*))
Sub-String Combinations
NBS AND Simple Systems	(TI=("nature based solution*" OR "nature based strateg*" OR "nature based defen$e*" OR "nature based protection*" OR "nature based coastal" OR "nature based shoreline*" OR "nature based mitigation" OR "nature based infrastructure" OR "hybrid infrastructure" OR "hybrid technique*" OR "natural climate solution*" OR "natural infrastructure" OR "eco* engineer*" OR "ecosystem friendly engineering" OR …
NBS AND Coastal Mitigation	(TI=("nature based solution*" OR "nature based strateg*" OR "nature based defen$e*" OR "nature based protection*" OR "nature based coastal" OR "nature based shoreline*" OR "nature based mitigation" OR "nature based infrastructure" OR "hybrid infrastructure" OR "hybrid technique*" OR "natural climate solution*" OR "natural infrastructure" OR "eco* engineer*" OR "ecosystem friendly engineering" OR …
NBS AND Coastal Hazards	(TI=("nature based solution*" OR "nature based strateg*" OR "nature based defen$e*" OR "nature based protection*" OR "nature based coastal" OR "nature based shoreline*" OR "nature based mitigation" OR "nature based infrastructure" OR "hybrid infrastructure" OR "hybrid technique*" OR "natural climate solution*" OR "natural infrastructure" OR "eco* engineer*" OR "ecosystem friendly engineering" OR …
Simple Sytems AND Coastal Hazards AND Coastal Mitigation	(TI=(oyster* OR mussel* OR bivalve* OR shell* OR cultch* OR coral* OR reef* OR marsh* OR saltmarsh* OR wetland* OR estuar* OR kelp OR seaweed* OR seagrass* OR "sea grass*" OR mangrove* OR swamp* OR mangal* OR "aquatic plant*" OR vegetation) OR AB= (oyster* OR mussel* OR bivalve* OR shell* OR cultch* OR coral* OR reef* OR marsh* OR saltmarsh* OR wetland* OR estuar* OR kelp OR seaweed* OR seagrass*…
Simple Sytems AND Coastal Mitigation AND Restoration/Intervention	(TI=(oyster* OR mussel* OR bivalve* OR shell* OR cultch* OR coral* OR reef* OR marsh* OR saltmarsh* OR wetland* OR estuar* OR kelp OR seaweed* OR seagrass* OR "sea grass*" OR mangrove* OR swamp* OR mangal* OR "aquatic plant*" OR vegetation) OR AB= (oyster* OR mussel* OR bivalve* OR shell* OR cultch* OR coral* OR reef* OR marsh* OR saltmarsh* OR wetland* OR estuar* OR kelp OR seaweed* OR seagrass*…
Consolidations into two Strings
SS AND CM AND (CH OR R/I)	(TI=(oyster* OR mussel* OR bivalve* OR shell* OR cultch* OR coral* OR reef* OR marsh* OR saltmarsh* OR wetland* OR estuar* OR kelp OR seaweed* OR seagrass* OR "sea grass*" OR mangrove* OR swamp* OR mangal* OR "aquatic plant*" OR vegetation) OR AB= (oyster* OR mussel* OR bivalve* OR shell* OR cultch* OR coral* OR reef* OR marsh* OR saltmarsh* OR wetland* OR estuar* OR kelp OR seaweed* OR seagrass*…
NBS AND (CM OR CH OR SS)	(TI=("nature based solution*" OR "nature based strateg*" OR "nature based defen$e*" OR "nature based protection*" OR "nature based coastal" OR "nature based shoreline*" OR "nature based mitigation" OR "nature based infrastructure" OR "hybrid infrastructure" OR "hybrid technique*" OR "natural climate solution*" OR "natural infrastructure" OR "eco* engineer*" OR "ecosystem friendly engineering" OR …
