# Supplementary material for: What evidence exists on the performance of nature-based solutions interventions for coastal protection in biogenic, shallow ecosystems? A systematic map protocol
Source: Environ Evid. 2023 May 22;12:11. doi: 10.1186/s13750-023-00303-4 (PMC11378832; doi:10.1186/s13750-023-00303-4)
Supplement: Supplementary file 4 — Additional file 4. Intervention typology. [file 13750_2023_303_MOESM4_ESM.xlsx]

## Sheet: README
Intervention typology
Article Title: What evidence exists on the performance of nature-based solutions interventions for coastal protection? A systematic map protocol
Description: This file provides intervention typologies for nature-based solutions.
References: Adapted from Chausson et al. 2020, Bridges et al. 2021, Seddon et al. 2020, Bridges et al. 2015, IUCN 2016, Cheng et al. 2022, Brooks et al. 2020

## Sheet: NBS_intervention_typology
category	definition	example
system restoration, enhancement, or rehabilitation	intervention restoring, enhancing, or rehabilitating natural habitat or systems and associated services	restoration; habitat enhancement; rehabilitation; repopulation; these are for when a habitat currently exists that is improved upon or expanded; code as creation if it is a new system
system creation	intervention creating system in place of a naturally occurring one	creation of salt marsh on urban shoreline; creation of oyster reef on mud flats
structure addition of human origin (artificial)	intervention adding artificial, engineered, or designed structure to an existing ecosystem	reef modules; reef ball; reef dome; mini domes; oyster ball; oyster catcher; oyster caste; biorock; artificial seagrass;
structure addition of natural origin	intervention adding structure of natural origin (even if from a non-coastal ecosystem) to an existing ecosystem	rock; oyster cultch; marsh mat; marsh mattress; marsh pillow; marsh blanket; biodegradable element; coir mats; logs; trees; rock sill
structure addition of hybrid origin (both artificial and natural)	intervention adding structure of mixed natural and human origin to an existing ecosystem	gabion basket; shade net; biorock; shell bag; oyster bag; concrete / lattice marsh mattresses
retrofitting or removing gray infrastructure	intervention retrofitting, modifying, or removing gray infrastructure	retrofitting, modifying, or removing: culvert, seawall, bulkhead, berm, dike, levee, tide gate
sediment stabilization, removal, or placement	interventions stabilizing, removing, or placing sediment in a system	sediment stabilization; sediment trapping; sediment or fill removal; beneficial use; beneficial reuse; thin-layer placement or application;
morphology modification	interventions modifying the morphology of a system through changing the topography or morphology	grading; regrading; terracing; platforming; island building
invasive species modification	interventions involving modification of invasive species through removal or addition	invasive species removal; invasive species addition
