# Supplementary material for: What evidence exists on the performance of nature-based solutions interventions for coastal protection in biogenic, shallow ecosystems? A systematic map protocol
Source: Environ Evid. 2023 May 22;12:11. doi: 10.1186/s13750-023-00303-4 (PMC11378832; doi:10.1186/s13750-023-00303-4)
Supplement: Supplementary file 5 — Additional file 5. Outcome typology. [file 13750_2023_303_MOESM5_ESM.xlsx]

## Sheet: README
Outcome typology
Article Title: What evidence exists on the performance of nature-based solutions interventions for coastal protection? A systematic map protocol
Description: This file provides outcome typologies for nature-based solutions performance in four broad categories (ecological, physical, social, economic). There is a spreadsheet tab for each of the four broad categories that specifies typologies.
References: References are provided within the spreadsheet tabs.

## Sheet: ecological
category	definition	examples	references
population / species	outcomes focused on characteristics of or changes in species or populations	abundance; density; biomass; demography (age, size structure); behavior (time spent hiding; time spent feeding; distance from habitat); recruitment; reproduction (fecundity; spawning aggregations, reproductive individuals); species range and spatial extent; dispersal (migration patterns, natal homing, habitat use), connectivity (measured with genetics, microchemistry), body conditions (disease in…	Brooks et al. 2020; Cheng et al. 2022; O'Leary et al. 2021; Smith et al. 2020
community	outcomes focused on characteristics of or changes in communities	community composition and species diversity (abundance, richness, evenness); trophic or food web structure (abundance or diversity of organisms within trophic levels, food web redundancy, number of trophic levels); functional redundancy (degree to which species or groups of species generate similar functions); resilience, resistance, or recovery at community level	Brooks et al. 2020; Smith et al. 2020; Cheng et al. 2022; O'Leary et al. 2021
habitat	outcomes focused on characteristics of or changes in habitats	habitat quantity (cover and extent -- area, volume, height, width, cover; gain or loss in extent); habitat quality (3D complexity, rugosity, fractal dimensions, foundation species density); habitat connectivity or biogeography (degree to which habitats are connected, such as seagrass material in fish gut contents; spillover); upland habitat transition boundary or extent; habitat transgression, mi…	Brooks et al. 2020; Smith et al. 2020; Cheng et al. 2022; O'Leary et al. 2021; Reid et al. 2017
biological interactions	outcomes focused on characteristics of or changes in biological or species interactions like facilitation, competition, predation	competition; predation; mutualism; commensalism; facilitation; herbivory; omnivory; carnivory; zooplanktivory; water filtration (e.g., shellfish filtering water or vegetation slowing water movement); invasive or non-native species interactions with other organisms	Brooks et al. 2020; Smith et al. 2020; Cheng et al. 2022; Reid et al. 2017
spatial functions and processes	outcomes focused on characteristics of or changes in spatial ecosystem functions and processes	spatial distribution, including zonation; connectivity (not at species or habitat level, but rather ecosystem level); dispersal; transgression or migration of ecosystem [space]	Brooks et al. 2020; Smith et al. 2020; Cheng et al. 2022
temporal functions and processes	outcomes focused on characteristics of or changes in temporal ecosystem functions and processes	succession; colonization; transgression or migration of ecosystem [time]; reaction to pulse or chronic disturbances; resilience, resistance, and recovery	Brooks et al. 2020; Smith et al. 2020; Cheng et al. 2022
ecosystem productivity	outcomes focused on characteristics of or changes in ecosystem productivity	primary productivity; secondary productivity; energy flow; photosynthesis; respiration; decomposition	Brooks et al. 2020; Smith et al. 2020; Cheng et al. 2022
nutrient cycling	outcomes focused on characteristics of or changes in nutrient cycling	denitrification; nitrification; carbon sequestration; carbon cycling and storage; phosphorus cycling	Brooks et al. 2020; Smith et al. 2020; Cheng et al. 2022; O'Leary et al. 2021; Reid et al. 2017
ecosystem health	outcomes focused on characteristics of or changes in ecosystem health	turbidity; harmful algal blooms; bacteria, viruses, and fungi; toxins and contaminants; microplastics; debris; bioaccumulation; nutrient levels and pollution; invasive or non-native species ecosystem effects; tipping points and thresholds; resilience, resistance, or recovery at ecosystem level	Brooks et al. 2020; Cheng et al. 2022; O'Leary et al. 2021; Reid et al. 2017

## Sheet: physical
category	definition	examples	references
waves	processes or characteristics related to waves, including their energy and height and whether waves are attenuated or amplified	wave attenuation, dissipation, dampening; wave amplification or build up; wave height; wave length; wave energy; wave breaking; resistance to waves; wave diffraction; wave breaker or breaking; duration; wave exposure; wave orbital velocity; wave runup; wave celerity; wave direction; wave frequency; wave setup; wave steepness;	Temmerman et al. 2022; Barbier et al. 2011; Bridges et al. 2021; Douglass and Web 2020
currents	processes or characteristics related to currents, including magnitude, direction, and exposure	speed; direction; exposure; current patterns; circulation;	Bridges et al. 2021; Douglass and Web 2020
wind	processes or characteristics related to wind, including speed, fetch, and buffering	speed; fetch; direction; buffering; exposure; wind setup; wind stress;	Bridges et al. 2021; Douglass and Web 2020
water level	processes and characteristics of water level, including flooding and inundation and sea level rise	flood or inundation height; flood or inundation level; flood or inundation frequency; flood or inundation duration; inundation tolerance; king tide; tides; tidal range; mean sea level; water level	Bridges et al. 2021; Douglass and Web 2020
storm surge	processes or characteristics related to storm surge, including storm surge height and velocity, as well as storm surge attenuation	storm surge attenuation or dissipation; storm surge amplification or propagation; storm surge height, elevation, levels, velocity, rates, timing; water storage; resistance to storm surge; surge-attenuation rate;	Temmerman et al. 2022; Bridges et al. 2021
sediment and morphology	processes or characteristics related to sediment and morphology, including erosion and accretion and shoreline change	sediment deposition; sediment accretion; sediment loss; sediment redistribution; sediment compaction; sediment consolidation; elevation buildup; sediment stability; sediment trapping; shoreline change rate; shoreline morphology; shoreline change; elevation change; sediment retention; scour	Temmerman et al. 2022; Barbier et al. 2011; Bridges et al. 2021
sediment and morphology (vertical)	subset of "sediment and morphology" describing sediment accretion or trapping	deposition; accretion; redistribution; elevation buildup; trapping	Temmerman et al. 2022; Barbier et al. 2011; Bridges et al. 2021
sediment and morphology (horizontal / lateral)	subset of "sediment and morphology" describing sediment erosion or shoreline expansion	lateral erosion; coastal retreat; shoreline recession; resistance to erosion; recession rate; erosion prevention; erosion rate, aggradation; migration; transgression; upland transition; shoreline growth; shoreline exapansion	Temmerman et al. 2022; Barbier et al. 2011; Bridges et al. 2021

## Sheet: social
category	definition	examples	references
safety and security	physical security, including personal safety and community sense of safety); vulnerability, resilience, or adaptive capacity	crime rates; crime severity; acts of violence; threats; emergency services; safety at work; sense of personal security; sense of community security; perceptions of livelihood security in relation change; capacity to deal with shocks; opportunity diversification	Cheng et al. 2022; McKinnon et al. 2016
health	individual mental or physical health or access to health services	mortality; life expectancy; healthcare access; physical health; emotional health; emotional health; disease occurrence; nutrition; life satisfaction	Cheng et al. 2022; McKinnon et al. 2016; Brooks et al. 2020
education and skills	formal and informal education and training, capacity building, or associated infrastructure	formal education; informal skills and training; environmental education; climate change education; literacy rates; school attendance or enrollment; access to education and training; livelihood skills; fellowships; degrees awarded	Cheng et al. 2022; McKinnon et al. 2016; Brooks et al. 2020
knowledge and awareness	knowledge and awareness of environmental issues and nature-based solutions, often as a result of education	awareness or knowledge of environmental issues, nature-based solutions, coastal hazards, coastal mitigation, coastal protection, climate change, or related programs; community activities and outreach; awareness building and advertising	Cheng et al. 2022; McKinnon et al. 2016; Brooks et al. 2020
social capital	social relations, networks, and resources used by individuals and groups to increase well-being, includes external (government) relations	social cohesion; trust in neighbors; sense of community; community spaces; conflicts; community support; perceptions of discrimination; also external relations between individuals or groups and the government - trust in government ability to resolve conflicts; perception of government efficiency	Brooks et al. 2022; Cheng et al. 2022
culture	cultural, societal, and traditional values related to nature and natural resources, including community activity and spiritual or religious beliefs	place attachment; sense of home or place; time spent outdoors; access to nature; outdoor activities; aesthetic value; generational connections and heritage; self-definition at individual and community levels; sense of connection to livelihood; perceptions of one's culture by others; demography of cultural groups (ethnic, religious, linguistic, diversity); use, transfer, or preservation of traditi…	Cheng et al. 2022; McKinnon et al. 2016; Brooks et al. 2020
basic infrastructure	infrastructure necessary for water, sanitation, energy, education, transportation, communication, etc.	existence, provision, status, or maintenance of basic infrastructure required for individuals and communities, including infrastructure for water, sanitation, energy, education, transportation, communication, etc.	Brooks et al. 2020
rights, empowerment, and governance	structures and processes for decision-making, including formal and informal rules; participation or engagement in or control of decision making, accountability, transparency, justice, and empowerment; resource rights	resource or property rights including withdrawal, exclusion, alienation, management, access; participation in community groups; female participation in user groups; voting rates; financial contribution to community groups or organizations; power or access to power through collaboration or other processes; capacity building initiatives; financial sovereignty; political capital; political organizin…	Cheng et al. 2022; Brooks et al. 2020

## Sheet: economic
category	definition	examples	references
income	monetary income from wage labor, direct sale of goods, consumption of goods, or value added from natural resources	individual or household monetary income from wage labor; individual or household monetary income from direct sale of goods (e.g., those derived from natural resources); individual or household physical income from consumption of natural resource goods; individual, household, or community monetary income from value addition from natural resources, coastal protection, nature-based solutions, and/or…	Cheng et al. 2017; Cheng et al. 2022
livelihoods and employment	occupation, livelihood, and employment and associated opportunities	employment; employment opportunities; business ownership; employment rates or levels, employment seasonality; employment satisfaction;unemployment trends; job satisfaction and quality; resource-based livelihoods including extractive and non-extractive; non-resource based livelihoods; sense of employment security; livelihood diversity	Cheng et al. 2022; Brooks et al. 2020
financial capital	value of financial assets, including those derived from natural resources or NBS	credit; savings; debt	Cheng et al. 2017
natural capital	stock of natural assets, including those derived from natural resources or NBS an individual has access rights to	natural resource assets with access or use; salt and exclusion rights; includes coastal habitats, lands, or landscapes	Cheng et al. 2017
physical capital	stock of material assets, including those derived from natural resources or NBS, that an individual has access rights to	material assets with access or use, including possessions, real estate	Cheng et al. 2017
living standards	living standards of basic life, including economic and material needs	wealth distribution; poverty indices like unsatisfied basic needs, multidimensional poverty, income vs. expenditure; inflation; shelter or housing availability	Cheng et al. 2017; Cheng et al. 2022; Brooks et al. 2020
tourism and recreation	economic value of tourism and recreation opportunities	subset of several categories above that identifies economic outcomes directly associated with tourism and recreation	O'Leary et al. 2021
